# Supplementary material for: Aquaporin-4 Expression Switches from White to Gray Matter Regions during Postnatal Development of the Central Nervous System
Source: Int J Mol Sci. 2023 Feb 3;24(3):3048. doi: 10.3390/ijms24033048 (PMC9917791; doi:10.3390/ijms24033048)
Supplement: Supplementary file 1 [file ijms-24-03048-s001.zip]

Archive with 1 entries (1 files):
- ijms-2173781-supplementary.pdf
